# Supplementary material for: Investigating the Effect of Surface Hydrophilicity on the Destiny of PLGA-Poloxamer Nanoparticles in an In Vivo Animal Model
Source: Int J Mol Sci. 2023 Sep 25;24(19):14523. doi: 10.3390/ijms241914523 (PMC10572154; doi:10.3390/ijms241914523)
Supplement: Supplementary file 1 [file ijms-24-14523-s001.zip]

Archive with 1 entries (1 files):
- ijms-2562123-supplementary.pdf
